# Supplementary material for: Phase Lag Analyses on Ictal Scalp Electroencephalography May Predict Outcomes of Corpus Callosotomy for Epileptic Spasms
Source: Front Neurol. 2020 Dec 15;11:576087. doi: 10.3389/fneur.2020.576087 (PMC7793812; doi:10.3389/fneur.2020.576087)
Supplement: Supplementary file 1 [file Table_1.xlsx]

## Sheet: Table IPL; FCP only
Supplementary table 1. The mean cross-power spectrum in each patient in favorable and unfavorable outcome groups
Frequency bands	Favorable outcome group				Unfavorable outcome group				p-value
Delta	56.165	±	68.5666		86.507	±	74.6936		0.018*
Theta	61.7323	±	57.9331		85.0213	±	64.6021		0.034*
Alpha	76.7429	±	56.0308		89.3549	±	50.5783		0.177
Beta	79.3155	±	41.2535		91.8996	±	46.7562		0.11
Gamma	71.2139	±	54.5402		90.8969	±	53.5298		0.040*
After removing age effect, we used Welch t-test.; *: p<0.05

## Sheet: Sheet1
1.664	0.78	0.9643	1.396	2.239	45.08	27.31	5.705	59.57	1.993
0.8457	0.6126	1.015	1.204	2.045	135	80.51	15.14	160	3.52
1.664	0.8457
0.78	0.6126
0.9643	1.015
1.396	1.204
2.239	2.045
45.08	135
27.31	80.51
5.705	15.14
59.57	160
1.993	3.52
