# Supplementary material for: Phase Lag Analyses on Ictal Scalp Electroencephalography May Predict Outcomes of Corpus Callosotomy for Epileptic Spasms
Source: Front Neurol. 2020 Dec 15;11:576087. doi: 10.3389/fneur.2020.576087 (PMC7793812; doi:10.3389/fneur.2020.576087)
Supplement: Supplementary file 2 [file Table_2.xlsx]

## Sheet: Sheet1
Supplementary table 2. The mean cross-power spectrum of each pair of symmetrical electrodes in favorable and unfavorable outcome groups
Frequency band	Pair of symmetrical electrode	Favorable outcome group			Unfavorable outcome group			p-value
Delta	Fp1 vs. Fp2	32.94	±	59.24	29.44	±	50.99	0.901
	F3 vs. F4	33.41	±	60.12	100.7	±	76.2	0.061
	C3 vs. C4	86.61	±	82.43	119.5	±	64.06	0.395
	P3 vs. P4	70.27	±	79.65	72.64	±	79.32	0.953
	O1 vs. O2	27.26	±	43.24	17.06	±	38.48	0.626
	F7 vs. F8	51.92	±	72.22	132.6	±	64.93	0.036*
	T3 vs. T4	62.29	±	80.15	107.7	±	71.02	0.251
	T5 vs. T6	84.63	±	74.68	112.3	±	76.3	0.469
Theta	Fp1 vs. Fp2	36.21	±	37.76	34.07	±	44.3	0.916
	F3 vs. F4	41.49	±	48.38	102.2	±	63.37	0.041*
	C3 vs. C4	86.26	±	75.15	115.6	±	48.53	0.387
	P3 vs. P4	82.6	±	66.47	77.92	±	67.96	0.889
	O1 vs. O2	33.1	±	26.89	20.74	±	23.18	0.344
	F7 vs. F8	58.4	±	56.99	122.1	±	56.46	0.041*
	T3 vs. T4	76.21	±	65.81	100.8	±	64.81	0.46
	T5 vs. T6	92.44	±	64.71	106.9	±	70.66	0.67
Alpha	Fp1 vs. Fp2	37.24	±	35.59	59.19	±	40.39	0.256
	F3 vs. F4	59.16	±	29.98	100.4	±	48.56	0.048*
	C3 vs. C4	88.65	±	61.97	117.9	±	30.22	0.28
	P3 vs. P4	104.7	±	70.33	79.87	±	49.66	0.439
	O1 vs. O2	45.54	±	37.12	40.61	±	48.12	0.815
	F7 vs. F8	78.01	±	66.01	102.5	±	45.98	0.416
	T3 vs. T4	95.5	±	58.59	103.3	±	63.35	0.798
	T5 vs. T6	105.1	±	58.61	111.1	±	34.67	0.816
Beta	Fp1 vs. Fp2	72.61	±	50.67	50.33	±	35.06	0.338
	F3 vs. F4	66.94	±	31.58	89.09	±	34.79	0.194
	C3 vs. C4	99.69	±	34.92	105.4	±	36.63	0.748
	P3 vs. P4	94.43	±	41.36	94.53	±	50.25	0.997
	O1 vs. O2	48.72	±	32.75	49.59	±	42.14	0.962
	F7 vs. F8	61.54	±	35.89	107.9	±	44.94	0.033*
	T3 vs. T4	70.41	±	43.27	133.2	±	39.23	0.010*
	T5 vs. T6	120.2	±	25.9	105.1	±	35.92	0.33
Gamma	Fp1 vs. Fp2	71.91	±	65.17	43.63	±	41.57	0.337
	F3 vs. F4	38.22	±	40.45	98.69	±	45.93	0.012*
	C3 vs. C4	88.51	±	63.19	109.2	±	38.67	0.46
	P3 vs. P4	86.02	±	57.19	88.83	±	53.78	0.92
	O1 vs. O2	46.18	±	39.01	24.19	±	16.89	0.201
	F7 vs. F8	65.03	±	59.08	123.3	±	57.84	0.065
	T3 vs. T4	76.6	±	50.62	122.5	±	33.79	0.064
	T5 vs. T6	97.26	±	59.71	116.8	±	39.73	0.467
Multiple liner regression was used to identify significant correlations between the mean CPS of each ictal EEG in each patient and outcomes. ; *: p<0.05
